# Supplementary material for: RFRP3 influences basal lamina degradation, cellular death, and progesterone secretion in cultured preantral ovarian follicles from the domestic cat
Source: PeerJ. 2019 Aug 23;7:e7540. doi: 10.7717/peerj.7540 (PMC6709664; doi:10.7717/peerj.7540)
Supplement: Supplemental Information 3 [file peerj-07-7540-s003.csv]

Plate	Well	TRT	IsoDOY	DAY	Size	lgS
A	B2	CON	28	0	28001.31476	10.24000674
A	B3	CON	28	0	55246.11098	10.91955323
A	B4	CON	28	0	49595.36714	10.8116527
A	C10	CON	28	0	28015.50282	10.24051331
A	D10	FSH	28	0	23774.69053	10.07637687
A	D3	FSH	28	0	45409.20847	10.72347019
A	D4	FSH	28	0	47334.15167	10.76498734
A	F2	LOW	28	0	60700.62375	11.01370925
A	F5	LOW	28	0	35766.31962	10.48476194
A	F6	LOW	28	0	39095.51946	10.57376315
A	G10	HIGH	28	0	25008.26267	10.12696156
A	G3	HIGH	28	0	35568.62236	10.47921913
A	G5	HIGH	28	0	31195.82362	10.34803951
A	G6	HIGH	28	0	32390.49545	10.38562031
B	B11	CON	28	0	30051.03417	10.31065235
B	B2	CON	28	0	34967.44808	10.46217285
B	B7	CON	28	0	69981.37364	11.15598439
B	B8	CON	28	0	39858.90351	10.59310108
B	C3	FSH	28	0	73782.29626	11.20887409
B	D4	FSH	28	0	51169.85097	10.84290579
B	D6	FSH	28	0	24214.04328	10.09468804
B	D9	FSH	28	0	24769.33733	10.11736177
B	F11	LOW	28	0	16756.43201	9.726537464
B	F2	LOW	28	0	58396.30504	10.9750079
B	F5	LOW	28	0	11560.8816	9.355382402
B	F8	LOW	28	0	29172.25866	10.28097349
B	F9	LOW	28	0	40979.81794	10.62083498
B	G2	HIGH	28	0	85764.41347	11.35935944
B	G5	HIGH	28	0	20646.5556	9.935303785
B	G6	HIGH	28	0	56821.92156	10.94767747
B	G9	HIGH	28	0	30589.58426	10.32841485
C	B11	CON	30	0	25913.91476	10.16253535
C	B3	CON	30	0	20727.19215	9.939201748
C	B8	CON	30	0	30617.00494	10.32931085
C	C2	CON	30	0	24222.24743	10.09502681
C	C5	CON	30	0	22037.72077	10.00051084
C	D2	FSH	30	0	24169.06594	10.09282883
C	D3	FSH	30	0	35897.67399	10.48842778
C	D5b	FSH	30	0	21397.5055	9.971029629
C	D6	FSH	30	0	23602.6069	10.06911245
C	E11	HIGH	30	0	22579.4873	10.02479713
C	E2	LOW	30	0	34458.88496	10.44752215
C	G11	HIGH	30	0	27882.58606	10.23575762
C	G4	HIGH	30	0	33648.11267	10.42371225
C	G5	HIGH	30	0	17895.41938	9.792300059
C	G6	HIGH	30	0	26096.14596	10.16954292
C	G8	HIGH	30	0	18384.2784	9.819251144
C	G9	HIGH	30	0	27766.26604	10.23157711
D	B2	CON	30	0	15892.58969	9.673608222
D	B4	CON	30	0	18405.95082	9.820429305
D	B6	CON	30	0	19576.74001	9.882097406
D	B7	CON	30	0	19708.02695	9.888781291
D	B9	CON	30	0	6028.836233	8.704309275
D	D10	FSH	30	0	25612.44537	10.15083366
D	D2	FSH	30	0	31853.76243	10.36891078
D	D7	FSH	30	0	38199.34982	10.55057377
D	D8	FSH	30	0	30474.0049	10.3246293
D	F11	LOW	30	0	16357.21049	9.702424088
D	F2	LOW	30	0	40739.99065	10.61496546
D	F3	LOW	30	0	46413.55944	10.74534692
D	F5	LOW	30	0	19390.59556	9.872543463
D	F9	LOW	30	0	39581.9735	10.58612908
D	G10b	HIGH	30	0	19834.27188	9.895166623
D	G11b	HIGH	30	0	21477.78496	9.974774422
D	G2	HIGH	30	0	30506.74484	10.32570308
D	G4	HIGH	30	0	37988.1362	10.54502918
D	G8	HIGH	30	0	17840.6037	9.789232245
D	G9	HIGH	30	0	28108.56552	10.24382963
E	B11	LOW	56	0	24874.70446	10.12160668
E	B3	CON	56	0	9299.718773	9.137739439
E	C10	LOW	56	0	19026.90901	9.85360952
E	C2	CON	56	0	23525.46103	10.06583856
E	C3	CON	56	0	27495.10813	10.22176338
E	D11	LOW	56	0	56621.1916	10.9441386
E	D2	CON	56	0	22669.47034	10.02877438
E	F11a	HIGH	56	0	20763.40123	9.94094716
E	F11b	HIGH	56	0	16983.91481	9.740021987
E	F5	FSH	56	0	22027.45365	10.00004485
E	F8	HIGH	56	0	16511.28544	9.711799392
E	F9	HIGH	56	0	30409.73572	10.32251809
E	G10	HIGH	56	0	42136.5602	10.64867106
E	G4	FSH	56	0	14339.34458	9.570762407
E	G8	HIGH	56	0	20049.90078	9.905979484
G	B8	LOW	56	0	15072.78371	9.620645993
G	C4	CON	56	0	30122.49607	10.31302755
G	C9	LOW	56	0	27770.64878	10.23173494
G	E2	FSH	56	0	17233.66877	9.754620236
G	E8	HIGH	56	0	69867.32354	11.15435334
G	F3	FSH	56	0	20170.21734	9.911962406
G	G10	HIGH	56	0	18402.51069	9.820242385
G	G11	HIGH	56	0	23943.11285	10.083436
H	B11	LOW	57	0	17205.66749	9.752994114
H	B4	CON	57	0	18650.96762	9.833653307
H	B5	CON	57	0	6012.834781	8.701651594
H	B6	CON	57	0	19541.4769	9.880294506
H	B8	LOW	57	0	15825.04969	9.669349387
H	C2	CON	57	0	15806.02744	9.66814663
H	C3	CON	57	0	20503.0829	9.928330539
H	E11	HIGH	57	0	24046.05711	10.08772632
H	E2	FSH	57	0	16962.71424	9.738772934
H	E3	FSH	57	0	14245.32648	9.564184166
H	E8	HIGH	57	0	12511.05014	9.434367544
H	F10	HIGH	57	0	18506.0147	9.825851077
H	F11	HIGH	57	0	14436.42708	9.57750995
H	F2	FSH	57	0	18102.14766	9.803785865
H	F8	HIGH	57	0	19353.49696	9.870628404
H	F9	HIGH	57	0	22568.77221	10.02432247
H	G10	HIGH	57	0	30968.04088	10.34071101
H	G11	HIGH	57	0	19612.64527	9.883929804
H	G4	FSH	57	0	17935.01856	9.794510425
H	G9	HIGH	57	0	15284.12215	9.634569801
A	B5	CON	28	0	24228.69307	10.09529287
A	B6	CON	28	0	21964.819	9.997197316
A	B7	CON	28	0	26277.63334	10.17647341
A	B8	CON	28	0	18084.38459	9.802804115
A	C2	FSH	28	0	32191.12054	10.37944593
A	C3	FSH	28	0	29048.46645	10.27672097
A	D11	FSH	28	0	27067.66407	10.20609509
A	D2	FSH	28	0	24264.32866	10.09676259
A	D5	FSH	28	0	31975.23494	10.37271697
A	D6	FSH	28	0	41506.32179	10.63360103
A	D7	FSH	28	0	56429.58878	10.94074892
A	D8	FSH	28	0	22826.09467	10.03565966
A	D9	FSH	28	0	20814.98979	9.943428669
A	F10	LOW	28	0	30799.25401	10.33524575
A	F4	LOW	28	0	37639.09002	10.53579842
A	F8	LOW	28	0	16112.0907	9.687325244
A	G11	HIGH	28	0	21959.20163	9.996941539
A	G2	HIGH	28	0	31843.0721	10.36857512
A	G4	HIGH	28	0	16215.00698	9.693692449
A	G7	HIGH	28	0	27875.69184	10.23551033
A	G8	HIGH	28	0	36877.84534	10.51536625
A	G9	HIGH	28	0	15652.58897	9.658391612
B	B4	CON	28	0	36675.32984	10.5098596
B	B5	CON	28	0	26383.01857	10.18047585
B	B6	CON	28	0	22967.37671	10.04183008
B	B9	CON	28	0	20547.18466	9.930479211
B	C2A	FSH	28	0	23291.48045	10.05584293
B	C2B	FSH	28	0	21763.742	9.988000653
B	D10	FSH	28	0	13547.57825	9.513963083
B	D2	FSH	28	0	44557.16908	10.70452834
B	D5	FSH	28	0	19752.53589	9.891037162
B	D7	FSH	28	0	24218.45073	10.09487005
B	D8	FSH	28	0	19315.31503	9.868653585
B	E2	LOW	28	0	13089.86452	9.479593509
B	E9	HIGH	28	0	23300.86418	10.05624573
B	F10	LOW	28	0	14475.99087	9.580246754
B	F4	LOW	28	0	13832.46581	9.534773703
B	F7	LOW	28	0	17476.37113	9.768605026
B	G10	HIGH	28	0	29075.60736	10.27765487
B	G3	HIGH	28	0	21657.9376	9.983127299
B	G4	HIGH	28	0	10321.19218	9.241954554
B	G7	HIGH	28	0	77336.96769	11.25592736
C	B10	CON	30	0	27111.69273	10.20772038
C	B2	CON	30	0	29952.86786	10.30738035
C	B5	CON	30	0	23383.83213	10.05980013
C	B6	CON	30	0	19651.42972	9.885905374
C	B7	CON	30	0	8769.78865	9.079067986
C	B9	CON	30	0	16668.33422	9.721266044
C	C10	FSH	30	0	20179.64266	9.912429586
C	C3	CON	30	0	21992.74391	9.998467856
C	C4	CON	30	0	23252.5669	10.05417081
C	C8	FSH	30	0	18285.50555	9.813863979
C	C9	FSH	30	0	19359.3942	9.870933069
C	D10	FSH	30	0	16803.56748	9.729346493
C	D11	FSH	30	0	31391.47137	10.35429152
C	D4	FSH	30	0	22407.22298	10.01713864
C	D5a	FSH	30	0	14403.02762	9.575193715
C	D8	FSH	30	0	21916.04602	9.994974342
C	E8	HIGH	30	0	22127.37372	10.00457075
C	E9	HIGH	30	0	19171.66764	9.861188824
C	G10	HIGH	30	0	17448.09964	9.766986019
C	G3	HIGH	30	0	19353.76005	9.870641997
C	G7	HIGH	30	0	31462.85158	10.35656281
D	B10	CON	30	0	22614.01087	10.02632494
D	B3	CON	30	0	18738.15485	9.83831709
D	B5	CON	30	0	23997.00654	10.08568437
D	D11	FSH	30	0	16768.93959	9.72728362
D	D4	FSH	30	0	24527.91853	10.10756728
D	D5	FSH	30	0	7567.195517	8.931577804
D	D9	FSH	30	0	17362.32625	9.76205798
D	F4	LOW	30	0	29676.03293	10.29809503
D	F6	LOW	30	0	14719.30128	9.596914924
D	F8	LOW	30	0	19818.87883	9.894390239
D	G10a	HIGH	30	0	21469.9838	9.974411136
D	G5	HIGH	30	0	17976.80657	9.796837682
D	G6	HIGH	30	0	11415.34124	9.342713453
D	G7	HIGH	30	0	26181.53937	10.17280984
E	B10	LOW	56	0	17562.53262	9.773523083
E	B2	CON	56	0	19018.95279	9.853191276
E	B4	CON	56	0	19893.76449	9.898161619
E	B5	CON	56	0	27633.57226	10.2267867
E	B8	LOW	56	0	16279.93684	9.69768876
E	B9	LOW	56	0	28516.44751	10.25823631
E	C11	LOW	56	0	27002.99191	10.20370295
E	C4	CON	56	0	14107.82236	9.5544847
E	C5	CON	56	0	18589.26829	9.83033972
E	C8a	LOW	56	0	22621.44601	10.02665367
E	C8b	LOW	56	0	14037.77863	9.549507448
E	C9	LOW	56	0	37507.65447	10.53230031
E	D10	LOW	56	0	7017.996283	8.856233027
E	D3	CON	56	0	33303.88705	10.4134294
E	D4	CON	56	0	29547.49669	10.2937543
E	D5	CON	56	0	29608.56499	10.29581896
E	D8	LOW	56	0	32058.76092	10.37532578
E	D9	LOW	56	0	19156.60488	9.860402837
E	E10	HIGH	56	0	14622.63143	9.590325705
E	E11	HIGH	56	0	26103.08621	10.16980883
E	E2	FSH	56	0	20106.97329	9.908821964
E	E3	FSH	56	0	26788.21188	10.19571721
E	E4	FSH	56	0	20235.26029	9.915181921
E	E8	HIGH	56	0	17045.75901	9.743656713
E	E9	HIGH	56	0	19827.21766	9.894810902
E	F2	FSH	56	0	36377.37746	10.50170236
E	F3	FSH	56	0	22868.12609	10.03749935
E	F4	FSH	56	0	25591.34927	10.15000965
E	G2	FSH	56	0	17335.68417	9.760522325
E	G5	FSH	56	0	18335.28769	9.816582771
E	G9	HIGH	56	0	18956.72115	9.849913826
G	B10	LOW	56	0	15071.85876	9.620584626
G	B11	LOW	56	0	19980.98067	9.902536134
G	B2	CON	56	0	9170.148993	9.123708813
G	B3	CON	56	0	18121.56878	9.804858153
G	B4	CON	56	0	47120.11956	10.76045536
G	B5	CON	56	0	19578.22704	9.882173362
G	B9	LOW	56	0	11574.59773	9.356568125
G	C10	LOW	56	0	19363.72696	9.871156851
G	C11	LOW	56	0	20241.84638	9.915507344
G	C11 (B)	LOW	56	0	33383.73529	10.41582409
G	C2	CON	56	0	20959.4849	9.950346563
G	C3	CON	56	0	18732.48324	9.838014368
G	C5	CON	56	0	21182.81973	9.960945742
G	C8	LOW	56	0	14187.17258	9.560093496
G	D11	LOW	56	0	24684.29589	10.11392253
G	E3	FSH	56	0	18638.66823	9.832993639
G	E4	FSH	56	0	18616.49704	9.831803404
G	E5	FSH	56	0	23585.97987	10.06840774
G	F10	HIGH	56	0	14945.20633	9.612145881
G	F11	HIGH	56	0	24356.94595	10.10057234
G	F2	FSH	56	0	10140.26937	9.224269842
G	F8	HIGH	56	0	15410.66532	9.642815102
G	F9	HIGH	56	0	38266.06985	10.55231888
G	G8	HIGH	56	0	23384.83294	10.05984293
G	G9	HIGH	56	0	19997.05444	9.903340264
H	B2	CON	57	0	20112.41654	9.909092642
H	B9	LOW	57	0	15697.14317	9.661234011
H	C10	LOW	57	0	18601.0955	9.830975756
H	C4	CON	57	0	17118.04962	9.747888719
H	C5	CON	57	0	16936.72322	9.737239515
H	C8	LOW	57	0	15895.55091	9.673794532
H	C9	LOW	57	0	20996.61756	9.952116635
H	E10	HIGH	57	0	7200.973864	8.881971555
H	G2	FSH	57	0	15834.96649	9.669975843
H	G3	FSH	57	0	19514.15173	9.878895211
C	B7	CON	30	8	4286.9764	8.363336962
E	D10	LOW	56	8	10131.41284	9.223396058
H	C5	CON	57	8	10831.2757	9.290193126
G	B9	LOW	56	8	11176.19054	9.32154095
G	B2	CON	56	8	11814.45326	9.377078913
H	C8	LOW	57	8	11879.98313	9.382610173
H	F11	HIGH	57	8	11950.59505	9.388536351
D	F6	LOW	30	8	12167.47443	9.40652164
H	G4	FSH	57	8	13162.76263	9.485147109
H	F2	FSH	57	8	13746.93031	9.528570828
C	D4	FSH	30	8	13882.76319	9.538403291
D	B2	CON	30	8	14214.96639	9.56205066
G	F8	HIGH	56	8	14219.20866	9.562349052
B	F4	LOW	28	8	14234.60042	9.563430929
E	B8	LOW	56	8	14419.60926	9.576344313
A	G4	HIGH	28	8	14638.83259	9.591433043
H	B2	CON	57	8	15651.46371	9.658319719
B	B9	CON	28	8	15670.90079	9.659560819
A	F8	LOW	28	8	15912.94039	9.674887918
D	G5	HIGH	30	8	16007.80913	9.680831953
H	G2	FSH	57	8	16390.24551	9.704441651
H	G10	HIGH	57	8	16459.60195	9.708664291
H	E11	HIGH	57	8	16812.23915	9.729862421
G	C5	CON	56	8	16982.97062	9.739966393
E	G2	FSH	56	8	18303.10196	9.81482583
A	D8	FSH	28	8	18384.5394	9.81926534
D	D4	FSH	30	8	18484.54827	9.824690433
E	D9	LOW	56	8	18643.70926	9.833264063
G	F3	FSH	56	8	18722.00222	9.837454701
G	E2	FSH	56	8	18837.94235	9.843628325
G	B3	CON	56	8	18844.48917	9.843975798
G	F10	HIGH	56	8	18956.0002	9.849875794
A	G11	HIGH	28	8	19065.83031	9.855653023
E	C11	LOW	56	8	19171.18551	9.861163676
E	F5	FSH	56	8	19187.75487	9.862027587
E	C4	CON	56	8	19347.56182	9.870321686
B	E9	HIGH	28	8	19559.66873	9.881225007
G	E3	FSH	56	8	19989.46922	9.902960875
G	B11	LOW	56	8	20020.96591	9.904535299
G	C2	CON	56	8	20038.76862	9.905424107
G	G8	HIGH	56	8	20199.80103	9.913428033
G	C8	LOW	56	8	20393.70803	9.922981702
E	B2	CON	56	8	20711.61395	9.938449882
D	B10	CON	30	8	20775.49858	9.941529618
G	E5	FSH	56	8	21201.31744	9.961818602
E	F3	FSH	56	8	21201.91829	9.961846942
C	E11	HIGH	30	8	21561.34126	9.978657234
E	E8	HIGH	56	8	21623.75159	9.9815476
B	G3	HIGH	28	8	21658.67672	9.983161425
G	D11	LOW	56	8	21833.35671	9.991194204
A	C10	CON	28	8	22029.68899	10.00014632
H	G11	HIGH	57	8	22145.5465	10.00539169
C	C10	FSH	30	8	22777.39028	10.03352367
A	C2	FSH	28	8	22882.75365	10.03813879
G	G10	HIGH	56	8	23275.16034	10.05514199
A	D10	FSH	28	8	23492.57307	10.06443961
E	E4	FSH	56	8	23500.01534	10.06475635
A	F10	LOW	28	8	23637.36803	10.07058413
A	C3	FSH	28	8	24452.2847	10.10447893
D	D8	FSH	30	8	24592.76418	10.11020754
D	G2	HIGH	30	8	24726.00643	10.11561086
E	D11	LOW	56	8	25046.31386	10.12848194
C	D11	FSH	30	8	25296.40094	10.13841741
E	E3	FSH	56	8	25555.24628	10.14859791
G	F11	HIGH	56	8	25602.34158	10.15043909
G	G9	HIGH	56	8	26019.8238	10.16661398
G	C11	LOW	56	8	26184.14986	10.17290954
A	D11	FSH	28	8	28067.87928	10.24238112
B	B11	CON	28	8	29260.17037	10.2839825
A	G5	HIGH	28	8	30157.26967	10.31418129
E	E11	HIGH	56	8	33125.52201	10.40805932
A	G6	HIGH	28	8	35274.14606	10.47090557
A	D5	FSH	28	8	37528.90139	10.53286662
G	C9	LOW	56	8	37746.78608	10.53865561
E	E2	FSH	56	8	42367.83661	10.65414478
A	D6	FSH	28	8	47995.02657	10.77885267
E	D3	CON	56	8	53355.49592	10.88473227
B	G7	HIGH	28	8	94028.09367	11.45134889
B	G2	HIGH	28	8	98654.56311	11.49937977
B	B7	CON	28	8	112932.1117	11.63454214
B	C3	FSH	28	8	135898.0167	11.81966001
G	E8	HIGH	56	8	144357.4258	11.88004763
