# Supplementary material for: RFRP3 influences basal lamina degradation, cellular death, and progesterone secretion in cultured preantral ovarian follicles from the domestic cat
Source: PeerJ. 2019 Aug 23;7:e7540. doi: 10.7717/peerj.7540 (PMC6709664; doi:10.7717/peerj.7540)
Supplement: Supplemental Information 4 [file peerj-07-7540-s004.csv]

ID	CPLATE	Well	TRT	Round	Date	Iso_NOTES	EIA_notes	CV	CorrValue	precise	day0size	day8size	absdsize
48	C	B8	CON	8	3/8/19			6.87710097	11.69073441	y	17591.42883
47	C	B9	CON	8	3/8/19			7.050039645	45.00128372	y	9577.024781
31	C	D9	FSH	6	3/7/19		below limit of detection		7.81	n	18436.10641
28	C	E8	10um	6	3/7/19			8.438331391	10.90748874	y	12713.59235
29	C	E9	10um	6	3/7/19			33.74550312	43.01148882	y	11015.35005
42	C	G3	10um	8	3/8/19			4.856297028	49.57406356	y	11119.97379
4	E	B4	CON	4	3/7/19			12.7397591	2484.70739	y	11430.2409
9	E	C10	1um	4	3/7/19			23.58041488	2104.335801	y	10932.17695
8	E	C2	CON	4	3/7/19		Above limit of determine		41000	n	11130.0829
11	E	D2	CON	4	3/7/19		Above limit of determine		41000	n	10594.08219
65	E	E5	FSH	7	3/6/19	leaked	Above limit of determine		41000	n	9441.360229
13	E	F8	10um	5	3/7/19	LEAKED ON 2ND H2O		4.648039576	251.6127512	y	9486.790205
19	E	G8	10um	5	3/7/19	one drop lost during h2O 1		4.930771995	6818.870643	y	10128.50923
93	G	B8	1um	2	3/6/19	2X EtAche on Rd2	Above limit of determine		41000	n	8660.278897
87	G	C10	1um	2	3/6/19		Above limit of determine		41000	n	11125.70042
76	G	F9	10um	3	3/6/19		Above limit of determine		41000	n	19258.20581
79	G	G10	10um	3	3/6/19		Above limit of determine		41000	n	10573.42015
82	G	G11	10um	3	3/6/19		Above limit of determine		41000	n	12337.36213
105	H	B11	1um	3	3/6/19		Above limit of detection		1000	n	9885.757133
99	H	B3	CON	3	3/6/19			22.76745637	110.1972089	y	10140.56363
100	H	B4	CON	3	3/6/19			102.6567735	1229.090508	y	10716.17456
101	H	B5	CON	3	3/6/19			22.86567849	1496.180018	y	3454.758403
102	H	B6	CON	3	3/6/19			46.05886451	432.3209403	y	11227.82914
103	H	B8	1um	3	3/6/19		Above limit of determine		500	n	9159.71461
22	H	C11	1um	5	3/7/19			10.3021958	295.967336	y	9925.179682
70	H	C4	CON	3	3/6/19			65.34049701	396.7078191	y	9835.415059
71	H	C6	CON	3	3/6/19			14.13881406	875.8447902	y	11078.42244
18	H	E10	10um	5	3/7/19			2.75506541	33.7923319	y	4137.420347
21	H	E3	FSH	5	3/7/19			5.749183031	667.0515414	y	8184.851763
20	H	E8	10um	5	3/7/19			15.92322959	150.2528331	y	6264.390069
49	C	B4	CON	9	3/8/19			2.495486424	51.49571442	y	10982.44407	3650.487695	33.23930149
52	C	B7	CON	9	3/8/19			7.328897058	9.942724961	y	5038.804846	2463.142308	48.88346311
2	H	G10	10um	4	3/7/19			17.7980197	394.5638422	y	17793.12144	9457.094733	53.15028487
50	C	B5	CON	9	3/8/19			2.529665075	20.73963881	y	13435.50812	7746.994751	57.66060116
58	D	B7	CON	7	3/6/19	v. sludgey on 2nd EtAche		16.22999672	55.55272026	y	14004.9809	8306.278543	59.30945999
37	C	G11	10um	8	3/8/19			51.00143018	91.64986021	y	15041.16261	9977.42446	66.33413067
61	D	F7	1um	7	3/6/19			1.066811477	1046.759287	y	12258.20191	8155.626279	66.53199498
38	C	G9	10um	8	3/8/19			19.79779941	178.3305623	y	14701.7686	9830.103581	66.8634084
17	H	E11	10um	5	3/7/19	Junk aspirated on 1st pass		19.2676216	43.28063236	y	13815.99876	9693.708199	70.1629203
35	C	D2	FSH	6	3/7/19			5.703740244	12.58688763	y	13886.67521	9807.507464	70.62531034
63	D	G7	10um	7	3/6/19			3.08256615	18.49808338	y	14994.83894	10629.26877	70.88618166
10	E	C11	1um	4	3/7/19			8.26403628	13610.1295	y	15514.94704	11015.07303	70.99652356
46	C	B10	CON	8	3/8/19		below limit of detection		7.81	n	15577.40262	11071.86059	71.07642307
1	H	G4	FSH	4	3/7/19		Above limit of determine		500	n	10304.816	7562.849548	73.39140794
72	H	C8	1um	3	3/6/19			7.393342237	4695.502431	y	9133.011314	6825.810628	74.73778794
45	C	C3	CON	8	3/8/19			38.63932618	300.5129511	y	12636.23891	9595.148942	75.93358285
15	H	F2	FSH	5	3/7/19			38.20794632	518.2083288	y	10400.84237	7898.491269	75.94088044
98	H	B2	CON	3	3/6/19			0	22.44255742	y	11555.8705	8992.767597	77.81990632
27	D	G10	10um	6	3/7/19			4.203533637	36.05708193	y	11396.05859	9223.895163	80.93934486
69	H	G3	FSH	7	3/6/19			46.15464332	217.0136605	y	11212.12908	9107.901309	81.23257629
51	C	B6	CON	9	3/8/19			8.204465864	33.5538101	y	11291.00406	9292.567826	82.30063311
25	D	G8	10um	6	3/7/19			70.97512964	41.81431827	y	10837.85717	8930.808595	82.40382259
67	H	F11	10um	7	3/6/19			1.990644493	54.62574569	y	8294.651287	6866.381692	82.78083616
44	C	C4	CON	8	3/8/19			3.260823745	133.5114938	y	13360.08785	11090.56403	83.01265795
59	D	D6	FSH	7	3/6/19	lost 1 drop on 2nd h2o		46.51390154	158.6814986	y	15590.68422	13136.81677	84.26068147
12	E	D5	CON	4	3/7/19		Above limit of determine		41000	n	13267.78147	11320.50681	85.32328359
33	C	D7	FSH	6	3/7/19	lost 1 drop		5.165650052	10.95818211	y	7886.260895	6846.299847	86.81300223
26	D	G9	10um	6	3/7/19	leakED ON 2ND H2O		10.01937428	18.68156152	y	16150.16984	14106.88549	87.34821757
5	E	B5	CON	4	3/7/19		Above limit of determine		41000	n	13544.93966	11887.83068	87.7658445
6	E	B8	1um	4	3/7/19		Above limit of determine		41000	n	9353.86563	8284.988376	88.5728821
41	C	G5	10um	8	3/8/19			17.79070089	20.40158716	y	10282.06374	9222.912288	89.69903826
84	G	E5	FSH	3	3/6/19		Above limit of determine		41000	n	13551.65494	12181.51375	89.88949176
96	G	B11	1um	2	3/6/19		Above limit of determine		41000	n	11653.11133	10744.09399	92.19935934
97	G	D11	1um	3	3/6/19		Above limit of determine		41000	n	12117.36753	11184.94741	92.30509335
75	G	F8	10um	3	3/6/19			22.66490704	29705.55811	y	7746.734952	7172.437685	92.58658944
7	E	B9	1um	4	3/7/19			16.83839449	746.52907	y	13564.25736	12561.33621	92.60614774
80	G	G8	10um	3	3/6/19		Above limit of determine		41000	n	12171.26214	11297.16718	92.81837044
74	G	F3	FSH	3	3/6/19		Above limit of determine		41000	n	11589.08075	10756.98848	92.82003217
39	C	G8	10um	8	3/8/19			3.747446098	62.52167967	y	9704.108097	9029.96176	93.05297993
94	G	B9	1um	2	3/6/19		Above limit of determine		41000	n	6650.347168	6421.436743	96.55791767
16	E	G4	FSH	5	3/7/19			1.647714132	21859.15888	y	8238.87118	8090.861771	98.2035232
91	G	B3	CON	2	3/6/19		Above limit of determine		41000	n	9719.469515	9560.043218	98.35972224
95	G	B10	1um	2	3/6/19		Above limit of determine		41000	n	8659.747456	8548.276516	98.71276916
68	H	G2	FSH	7	3/6/19		Above limit of detection		500	n	9098.201689	9417.245018	103.5066636
30	C	E3	1um	6	3/7/19			75.7274642	84.94643919	y	7925.938632	8206.620777	103.5413111
40	C	G6	10um	8	3/8/19			4.713442312	29.85018882	y	14993.90601	15713.4865	104.799153
78	G	F11	10um	3	3/6/19			5.574652227	28013.81606	y	13994.62429	14710.18379	105.1131026
83	G	E3	FSH	3	3/6/19	LOST A LITTLE H2O	Above limit of determine		41000	n	10941.78409	11514.10112	105.2305641
14	E	G2	FSH	5	3/7/19			19.14612375	1146.62934	y	9960.460038	10516.30347	105.5804996
89	G	E2	FSH	2	3/6/19	lost 1 drop on 2nd h2o	Above limit of determine		41000	n	9901.845663	10823.60351	109.3089499
24	E	G11	10um	5	3/7/19			7.668567468	4166.38296	y	10161.05384	11405.97394	112.2518798
3	H	G11	10um	4	3/7/19		Below limit of detection		500	n	11268.71992	12724.03378	112.9146333
32	C	C8	FSH	6	3/7/19			2.623847566	31.6164926	y	10580.09647	12245.37436	115.7397231
66	H	F8	10um	7	3/6/19			37.63512582	150.9931009	y	9833.202266	11406.25329	115.9973423
23	H	C9	1um	5	3/7/19			22.99398301	1933.295283	y	10887.35402	12652.81163	116.2156719
104	H	B10	1um	3	3/6/19			34.47406297	1330.513322	y	6145.029789	7395.944421	120.3565267
88	G	C11	1um	2	3/6/19	lost 1 drop on 1ST h2o		4.032959914	32545.31093	y	11091.56028	13531.56939	121.9987905
77	G	F10	10um	3	3/6/19	DOUBLE ETACHE ON 1ST PASS	Above limit of determine		41000	n	8586.977529	10891.4353	126.8366578
81	G	G9	10um	3	3/6/19			11.76916073	23028.3615	y	11489.58759	14950.05404	130.1182825
34	C	D5	FSH	6	3/7/19			81.16563572	79.22979381	y	8275.46116	11350.24488	137.1554365
85	G	C8	1um	2	3/6/19		Above limit of determine		41000	n	8139.575866	11635.47284	142.9493751
86	G	C9	1um	2	3/6/19			12.81535429	27430.49741	y	14311.96782	21687.9444	151.5371238
73	G	E8	10um	3	3/6/19			9.634092141	22703.6194	y	40143.24888	82942.57999	206.6165104
36	C	D2	FSH	6	3/8/19	LEAKED ON 2ND H2O; mix up with 28?	below limit of detection		7.81	n	13886.67521
43	C	F7	1um	8	3/8/19			0.612738486	28.51389922	y		7101.955554
