# Supplementary material for: RFRP3 influences basal lamina degradation, cellular death, and progesterone secretion in cultured preantral ovarian follicles from the domestic cat
Source: PeerJ. 2019 Aug 23;7:e7540. doi: 10.7717/peerj.7540 (PMC6709664; doi:10.7717/peerj.7540)
Supplement: Supplemental Information 5 [file peerj-07-7540-s005.csv]

Iteration	TRT	outcome	N
1	10um	live	6
2	10um	live	15
3	10um	live	6
1	10um	mix	10
2	10um	mix	15
3	10um	mix	13
1	10um	dead	4
2	10um	dead	8
3	10um	dead	4
1	1um	live	6
2	1um	live	11
3	1um	live	11
1	1um	mix	22
2	1um	mix	20
3	1um	mix	5
1	1um	dead	1
2	1um	dead	10
3	1um	dead	7
1	con	live	2
2	con	live	16
3	con	live	10
1	con	mix	3
2	con	mix	13
3	con	mix	7
1	con	dead	5
2	con	dead	2
3	con	dead	4
1	fsh	live	14
2	fsh	live	16
3	fsh	live	8
1	fsh	mix	7
2	fsh	mix	18
3	fsh	mix	12
1	fsh	dead	1
2	fsh	dead	4
3	fsh	dead	2
